# Supplementary material for: Distribution of the p66Shc Adaptor Protein Among Mitochondrial and Mitochondria—Associated Membranes Fractions in Normal and Oxidative Stress Conditions
Source: Int J Mol Sci. 2024 Nov 29;25(23):12835. doi: 10.3390/ijms252312835 (PMC11640770; doi:10.3390/ijms252312835)
Supplement: Supplementary file 1 [file ijms-25-12835-s001.zip]

Archive with 1 entries (1 files):
- ijms-3310483-supplementary.pdf
